# Supplementary material for: Permeability of New Antifungal Fluconazole Derivatives through a Lipophilic Membrane: Experiment and Modeling
Source: Molecules. 2023 Jan 2;28(1):389. doi: 10.3390/molecules28010389 (PMC9823331; doi:10.3390/molecules28010389)
Supplement: Supplementary file 1 [file molecules-28-00389-s001.zip]

Archive with 1 entries (1 files):
- molecules-2101630-supplementary.pdf
